# Supplementary material for: Shaping Efficiency: Parametric Design for Schwedler Domes
Source: Materials (Basel). 2026 Apr 27;19(9):1772. doi: 10.3390/ma19091772 (PMC13164486; doi:10.3390/ma19091772)
Supplement: Supplementary file 1 [file materials-19-01772-s001.zip]

Archive with 1 entries (1 files):
- materials-4263239-supplementary.pdf
